# Supplementary material for: Chemical evolution of primordial salts and organic sulfur molecules in the asteroid 162173 Ryugu
Source: Nat Commun. 2023 Sep 18;14:5284. doi: 10.1038/s41467-023-40871-0 (PMC10507048; doi:10.1038/s41467-023-40871-0)
Supplement: Supplementary file 3 — Source Data File [file 41467_2023_40871_MOESM3_ESM.xlsx]

## Sheet: Figure1
Figure 1
		SO4	SO4	SO4	SO4	Na	Na	Na	Mg	Mg	Mg	K	K	K	K	Ca	Ca	Ca
		mmol/g	mmol/g	mmol/g	mmol/g	mmol/g	mmol/g	mmol/g	mmol/g	mmol/g	mmol/g	mmol/g	mmol/g	mmol/g	mmol/g	mmol/g	mmol/g	mmol/g
		Hot H2O	MeOH+DCM	HCOOH	HCl	Hot H2O	HCOOH	HCl	Hot H2O	HCOOH	HCl	Hot H2O	MeOH+DCM	HCOOH	HCl	Hot H2O	HCOOH	HCl
	A0106	70.3905	0.45226	24.4684	3.78902	405.037	154.572	43.0828	19.4463	886.377	1944.85	20.9474	4.82752	4.03031	4.28266	10.6834	91.3294	144.02
	C0107	98.4851	0.21717	19.7074	5.13493	563.894	121.095	38.8908	34.3253	763.706	1925.78	27.8973	4.10119	2.81387	3.65329	8.59507	112.881	95.1233
	Orgueil	659.097	0	16.676	25.9154	261.533	25.7344	33.9308	527.076	127.4	2242.09	13.6308	0	0.80075	3.74301	192.389	30.7601	60.2963

## Sheet: Figure 2
Figure 2
	Type	Sample	Leaching fraction	Mg	Ca	Na+K
				%-mol	%-mol	%-mol
	Ryugu	A106	hot H2O	0.0472	0.03054	0.92226
	Ryugu	C107	hot H2O	0.05727	0.02058	0.92215
	CI	Orgueli	hot H2O	0.51697	0.19087	0.29216
	Ryugu	A106	DCM-MeOH	0.01886	0	0.98114
	Ryugu	C107	DCM-MeOH	0.02645	0.05614	0.91741
	CI	Orgueli	DCM-MeOH	0.09753	0	0.90247
	Ryugu	A106	HCOOH	0.79894	0.06355	0.13751
	Ryugu	C107	HCOOH	0.79233	0.08171	0.12596
	CI	Orgueli	HCOOH	0.6749	0.17595	0.14915
	C2ung	Tarda	HCOOH	0.89624	0.01327	0.09049
	CM2	Aguas	HCOOH	0.93139	0.02949	0.03912
	CM2	Jbilet	HCOOH	0.64244	0.25919	0.09837
	Ryugu	A106	HCl	0.91041	0.06742	0.02217
	Ryugu	C107	HCl	0.93328	0.0461	0.02062
	CI	Orgueli	HCl	0.95813	0.02577	0.0161
	C2ung	Tarda	HCl	0.93296	0.05689	0.01015
	CM2	Aguas	HCl	0.9615	0.02573	0.01277
	CM2	Jbilet	HCl	0.96447	0.01148	0.02405

## Sheet: Figure 3
Figure 3
		A0106	C0107
		Relative signal intensity	Relative signal intensity
	HS2O3-/HSO4-	0.86983	0.76202
	HS2O4-/HSO4-	0.08713	0.04503
	HS3O6-/HSO4-	0.00245	0.00183
	HS2O6-/HSO4-	0.000800474	0.45472
	HS4O6-/HSO4-	0.00519	0.00366
	HS5O6-/HSO4-	0.000754868	0.000506055
	CH3SO4-/HSO4-	0.03036	0.03625
	C2H5SO4-/HSO4-	0.000363154	0.000393185
	C3H7SO4-/HSO4-	6.71733e-05	8.65284e-05

## Sheet: Figure 5
Figure 5
	Solvent	Solvent Parameter	Solubility Polarity	δ	P' score	Na	Na	Na	Mg	Mg	Mg	K	K	K
						umol/g	umol/g	umol/g	umol/g	umol/g	umol/g	umol/g	umol/g	umol/g
		Rohrschneider, L. (1973)	Rohrschneider, L. (1973)			A0106	C0107	Orgueil	A0106	C0107	Orgueil	A0106	C0107	Orgueil
	n-Hexane	7.27	30.9	7.3	0.1	2.36749	2.73624		0.18274	0.19993	0.27167	1.7943	2.04358	0.73812
	Dichloromethane	9.88	41.1	9.6	3.1	40.9062	25.5804	7.30795	0.81235	1.27143	0.24975	4.10705	5.14123	0.17678
	Methanol	14.5	55.5	12.9	5.1	21.3331	43.8134	28.6663	1.62743	25.0128	121.927	12.9731	55.8432
	Water	23.5	63.1	21	10.2			225.375			250.356			14.438

## Sheet: Supplementary Figure 3
Supplemntary Figure 3
		K/Mg	2SD	Na/Mg	2SD	K/Mg	2SD	Na/Mg	2SD	K/Mg	2SD	Na/Mg	2SD	SO4/Mg	2SD	SO4/Mg	2SD	SO4/Mg	2SD	S2O3/Mg	2SD	Cl/Mg	2SD	NH4/Mg	2SD
	Unit	mol/mol	mol/mol	mol/mol	mol/mol	mol/mol	mol/mol	mol/mol	mol/mol	mol/mol	mol/mol	mol/mol	mol/mol	mol/mol	mol/mol	mol/mol	mol/mol	mol/mol	mol/mol	mol/mol	mol/mol	mol/mol	mol/mol	mol/mol	mol/mol
	Leaching fraction	hot H2O		hot H2O		HCOOH		HCOOH		HCl		HCl		H2O		HCOOH		HCl		H2O		H2O		H2O
	A0106	1.07719	0.11773	20.8285	1.98073	0.00455	0.000658627	0.17439	0.01346	0.0022	0.000193829	0.02215	0.00219	3.61974	0.61141	0.0276	0.01104	0.00195	0.000435069	1.35527	0.12103	2.15537	0.19023	0.00907	0.00658
	C0107	0.81273	0.1574	16.4279	3.29724	0.00368	0.000524391	0.15856	0.00977	0.0019	0.000400235	0.02019	0.00269	2.86917	0.98464	0.0258	0.00729	0.00267	0.000589248	1.10332	0.22921	1.42682	0.26495	--	--
	Orgueil	0.02586	0.00188	0.4962	0.03288	0.00629	0.000686924	0.202	0.01157	0.00167	0.000164784	0.01513	0.000726597	1.25048	0.1634	0.1309	0.0895	0.01156	0.00746	0.00551	0.000441394	0.02881	0.00131	0.06364	0.01421

## Sheet: Supplementary Figure 9
Supplemntary Figure 9
	Sample	Leaching fraction	K2O	Al2O3	CaO+Na2O
			%	%	%
	A106	HCOOH	0.01467	0.0744	0.91093
	C107	HCOOH	0.01253	0.0596	0.92787
	Orgueli	HCOOH	0.02195	0.14252	0.83553
	Tarda	HCOOH	0.05924	0.00905	0.93171
	Aguas	HCOOH	0.03381	0.00753	0.95866
	Jbilet	HCOOH	0.03559	0.00162	0.96279
	A106	HCl	0.00823	0.35542	0.63635
	C107	HCl	0.00853	0.45666	0.53482
	Orgueli	HCl	0.01054	0.55427	0.43518
	Tarda	HCl	0.00446	0.40994	0.5856
	Aguas	HCl	0.00654	0.65616	0.3373
	Jbilet	HCl	0.01105	0.72857	0.26038
